# Supplementary material for: Study on Enhancement Principle and Stabilization for the Luminol-H2O2-HRP Chemiluminescence System
Source: PLoS One. 2015 Jul 8;10(7):e0131193. doi: 10.1371/journal.pone.0131193 (PMC4495922; doi:10.1371/journal.pone.0131193)
Supplement: S1 Text — (XLS) [file pone.0131193.s001.xls]

## Sheet: Sheet1
	3-Iodophenol	0.05mmol/L	0.1mmol/L	0.15mmol/L	0.2mmol/L	0.25mmol/L	0.5mmol/L	1mmol/L	2mmol/L	4mmol/L	8mmol/L	10mmol/L
		3180170	2213640	4045840	3933760	2992530	2786120	1425710	616768	187203	46242	50153
		3252760	2224900	3552710	3765350	3129770	2823870	1360000	589817	192613	58204	48017
		3293140	2356930	3672620	3688340	3344840	3182460	1525920	717751	217541	75732	64794
		3316950	2447700	4015490	3950130	3373690	3104200	1656380	894325	268891	93377	70643
		3260755	2.31079e+06	3821665	3834395	3.21021e+06	2.97416e+06	1.492e+06	704665	216562	68388.8	58401.8
	2-Iodophenol	0.05mmol/L	0.1mmol/L	0.15mmol/L	0.2mmol/L	0.25mmol/L	0.5mmol/L	1mmol/L	2mmol/L	4mmol/L	8mmol/L	10mmol/L
		3684010	2827600	2435650	2692550	2529810	1664630	1386340	783298	307394	81586.5	65715
		3439860	2608830	2430280	2385730	2409310	1609270	1201050	658739	247316	82126.6	92543
		3472620	2666290	2458230	2157350	2195340	1492340	870931	444827	289601	92830	100697
		3556890	2667680	2436380	2228340	2206050	1346670	790873	534395	266756	58895	64521
		3538345	2692600	2440135	2.36599e+06	2.33513e+06	1.52823e+06	1.0623e+06	605315	277767	78859.5	80869
	4-(imidazol-1-yl)phenol	0.05mmol/L	0.1mmol/L	0.15mmol/L	0.2mmol/L	0.25mmol/L	0.5mmol/L	1mmol/L	2mmol/L	4mmol/L	8mmol/L	10mmol/L
		6216530	7192460	7054230	9241010	11144500	16760000	29480600	22977900	12233400	6223460	7263310
		6923030	7257060	7971620	8817370	11593900	19581800	29183400	26676300	9537250	6251120	5934250
		6695880	6961470	8176850	10002000	13984700	27466400	31113700	32244000	13154300	5710460	5086500
		6609450	7379030	8410770	10657500	17015200	31930800	45875200	46314000	15308300	6090030	5059210
		6.61122e+06	7197505	7.90337e+06	9679470	13434575	23934750	33913225	32053050	1.25583e+07	6.06877e+06	5.83582e+06
	4-methoxyphenol	0.05mmol/L	0.1mmol/L	0.15mmol/L	0.2mmol/L	0.25mmol/L	0.5mmol/L	1mmol/L	2mmol/L	4mmol/L	8mmol/L	10mmol/L
		272202	139118	90775	81832	60697	31947	13896	4915	2286	960	3451
		237207	137728	90337	63010	51454	26355	13061	4755	2184	762	1987
		234889	122548	81681	579006	43203	260202	106793	3992	1866	608	2054
		2117650	1086220	671960	536047	422608	227870	9830	4831	2888	5072	3002
		715487	371404	233688	314974	144490	136594	35895	4623.25	2306	1850.5	2623.5
	4-bromophnol	0.05mmol/L	0.1mmol/L	0.15mmol/L	0.2mmol/L	0.25mmol/L	0.5mmol/L	1mmol/L	2mmol/L	4mmol/L	8mmol/L	10mmol/L
		7306490	8680290	8614850	10589300	14037100	20039100	31055400	29735200	18168300	9917890	15254014
		6624920	8794050	8467090	9626460	12856100	18162600	27823000	25920700	16870000	9969900	10542453
		6501940	8019790	8062920	8001280	9810190	11629800	19389100	20077300	18570000	9978000	17457801
		6643560	8201620	8160740	8172280	9879400	10270400	20510300	21765100	17060700	45990078	25201470
		6.76923e+06	8.42394e+06	8326400	9097330	1.16457e+07	15025475	24694450	24374575	17667250	18963967	1.71139e+07
	4-iodophenol	0.05mmol/L	0.1mmol/L	0.15mmol/L	0.2mmol/L	0.25mmol/L	0.5mmol/L	1mmol/L	2mmol/L	4mmol/L	8mmol/L	10mmol/L
		4855660	3217860	2523300	1952830	3149520	1003400	2101770	150395	82325	38402	402113
		4642060	3133860	2382540	1930300	16145300	6776280	16174500	1204740	651586	39223	85469
		44379	3168010	2342160	15636000	12074100	4055570	11691800	8014600	4681600	3823590	556471
		4292610	2940809	19664300	16335100	11492900	38129000	13707488	774690	45495	382810	468710
		3.45868e+06	3.11513e+06	6728075	8.96356e+06	10715455	1.24911e+07	1.09189e+07	2.53611e+06	1.36525e+06	1.07101e+06	378191
	4-hydroxy-4'-iodobiphenyl	0.05mmol/L	0.1mmol/L	0.15mmol/L	0.2mmol/L	0.25mmol/L	0.5mmol/L	1mmol/L	2mmol/L	4mmol/L	8mmol/L	10mmol/L
		5867000	2689950	36724500	3992800	16367700	20584100	11577900	14733200	10033200	4821080	3587694
		3987130	39471000	3892300	31100300	12940100	3660000	14688900	10894400	7567590	4459430	4475620
		2911200	3912190	3897350	2358710	3213920	16878100	37282700	15172400	5627640	4141940	3094213
		39294920	4491760	4951020	15284900	28374600	24745400	23830700	24313500	6167930	5903480	5451237
		1.30151e+07	12641225	1.23663e+07	1.31842e+07	15224080	16466900	21845050	16278375	7349090	4.83148e+06	4152191
	4-phenylphenol	0.05mmol/L	0.1mmol/L	0.15mmol/L	0.2mmol/L	0.25mmol/L	0.5mmol/L	1mmol/L	2mmol/L	4mmol/L	8mmol/L	10mmol/L
		9274560	6825410	5930450	5012780	4850050	2607150	1962910	1056470	501146	298102	243919
		86121	64335	5555950	505578	442748	2658090	1812140	1114270	443562	294289	243969
		905921	5857130	524841	486646	469290	286895	216081	116415	499101	286188	244028
		9717360	5915620	493110	5119240	5125320	3466950	2471350	1260960	565808	274439	246982
		4.99599e+06	4.66562e+06	3.12609e+06	2781061	2721852	2.25477e+06	1.61562e+06	887029	502404	288254	244724
	1-bromo-4-iodobenzene	0.05mmol/L	0.1mmol/L	0.15mmol/L	0.2mmol/L	0.25mmol/L	0.5mmol/L	1mmol/L	2mmol/L	4mmol/L	8mmol/L	10mmol/L
		1572220	1539510	1574390	1598580	3133130	3324780	3030100	2965350	4736720	2592860	2356740
		1329050	1290170	1534750	1396820	3078990	3285020	2952410	2792580	445321	2787830	2120037
		1415940	1369390	1434060	1295090	2753190	323290	273317	2720180	429152	2448720	2854716
		1451610	1401600	1408000	1246600	2471170	3039570	3122510	279350	4194050	2345240	2285634
		1442205	1.40017e+06	1487800	1.38427e+06	2859120	2493165	2.34458e+06	2189365	2.45131e+06	2.54366e+06	2.40428e+06
	4-4'-diiodobiphenyl					0.25mmol/L	0.5mmol/L	1mmol/L	2mmol/L	4mmol/L	8mmol/L	10mmol/L
						267939	147050	250920	60115	43188	336790	36541
						288399	209320	229386	56120	43210	34759	45267
						458917	344490	263370	580230	45114	348550	36538
						544261	396300	332920	598740	49610	38310	29418
						389879	274290	269149	323801	45280.5	189602	36941
