# Supplementary material for: Study on Enhancement Principle and Stabilization for the Luminol-H2O2-HRP Chemiluminescence System
Source: PLoS One. 2015 Jul 8;10(7):e0131193. doi: 10.1371/journal.pone.0131193 (PMC4495922; doi:10.1371/journal.pone.0131193)
Supplement: S2 Text — (XLS) [file pone.0131193.s002.xls]

## Sheet: Sheet1
		HIOP in different concentrations of DMF					HIOP in different concentrations of acetone
		DMF concentrations	the RUL values				acetone concentrations	the RUL values
		0.001	1555890000	1512550000	1480054000		0.001	1826190000	1952130000	1865810000
		0.002	1701790000	1590331000	1616110000		0.002	1882770000	1893780000	1964340000
		0.0039	1648288000	1716420000	1718520000		0.0039	1920170000	1947800000	1903190000
		0.0078	1788700000	1709470000	1776670000		0.0078	1958930000	1977420000	1995360000
		0.0156	1999800000	1943620000	1867710000		0.0156	1910360000	2079450000	2067630000
		0.0312	2136450000	2178350000	2280410000		0.0312	1915150000	1940130000	1881630000
		0.0625	2178660000	2145910000	2054490000		0.0625	1920380000	1964000000	1943170000
		0.125	2146610000	2185400000	2036170000		0.125	1031350000	1069340000	1048780000
		0.25	1321000000	1332180000	1450620000		0.25	1735110000	1779350000	1738070000
		0.5	1680970000	1714640000	1828730000		0.5	910222000	976889000	1035520000
