# Supplementary material for: Study on Enhancement Principle and Stabilization for the Luminol-H2O2-HRP Chemiluminescence System
Source: PLoS One. 2015 Jul 8;10(7):e0131193. doi: 10.1371/journal.pone.0131193 (PMC4495922; doi:10.1371/journal.pone.0131193)
Supplement: S3 Text — (XLS) [file pone.0131193.s003.xls]

## Sheet: Sheet1
	4-IOP in different concentrations of methanol					4-IOP in different concentrations of DMF					4-IOP in different concentrations of acetonitrile					4-IOP in different concentrations of acetone
	methanol concentrations	the RUL values				DMF concentrations	the RUL values				acetonitrile concentrations	the RUL values				acetone concentrations	the RUL values
	0.001	2137000000	2216000000	2074000000		0.001	2.063e+09	2230000000	2112000000		0.001	659600000	648000000	622900000		0.001	1877000000	2146000000	1998000000
	0.002	2130000000	1954000000	1984000000		0.002	2240000000	2170000000	2.143e+09		0.002	1818000000	1801000000	1823000000		0.002	1457000000	1493000000	1370000000
	0.0039	2095000000	2013000000	2100000000		0.0039	1922000000	1921000000	2060000000		0.0039	968800000	1.027e+09	1256000000		0.0039	1927000000	1955000000	2005000000
	0.0078	1925000000	1889000000	1966000000		0.0078	1995000000	2146000000	1981000000		0.0078	79070000	78080000	51980000		0.0078	1514000000	1464000000	1448000000
	0.0156	1607000000	1461000000	1505000000		0.0156	2.143e+09	1980000000	2093000000		0.0156	10340	12030	5006		0.0156	1481000000	1608000000	2403000000
	0.0312	1657000000	1675000000	1602000000		0.0312	2419000000	2386000000	2341000000		0.0312	2913	1791	1624		0.0312	1993000000	1996000000	2065000000
	0.0625	1357000000	1391100000	1313000000		0.0625	1861000000	1959000000	1921000000		0.0625	3181000	3667000	40080		0.0625	2036000000	1900000000	2058000000
	0.125	1565000000	1661000000	1659000000		0.125	1724000000	1816000000	1892000000		0.125	1373000000	1062000000	1019100000		0.125	2013000000	2057000000	1964000000
	0.25	1690000000	1649000000	1783000000		0.25	1766000000	1676000000	1665000000		0.25	2262000000	2351000000	2279000000		0.25	2005000000	1876000000	1.011e+09
	0.5	1096600000	1204000000	1233000000		0.5	1410000000	1361000000	1363000000		0.5	305200000	331600000	282000000		0.5	1589000000	1573000000	1504000000
