# Supplementary material for: Study on Enhancement Principle and Stabilization for the Luminol-H2O2-HRP Chemiluminescence System
Source: PLoS One. 2015 Jul 8;10(7):e0131193. doi: 10.1371/journal.pone.0131193 (PMC4495922; doi:10.1371/journal.pone.0131193)
Supplement: S4 Text — (XLS) [file pone.0131193.s004.xls]

## Sheet: Sheet1
	4-BOP in different concentrations of methanol					4-BOP in different concentrations of DMF					4-BOP in different concentrations of acetonitrile					4-BOP in different concentrations of acetone
	methanol concentrations	the RUL values				DMF concentrations	the RUL values				acetonitrile concentrations	the RUL values				acetone concentrations	the RUL values
	0.001	2.039e+09	2084000000	1941000000		0.001	1957600000	2061210000	1975730000		0.001	1110000000	1218000000	1207000000		0.001	40550000	41720000	40960000
	0.002	1905000000	2047000000	1995000000		0.002	2032410000	1943920000	2027960000		0.002	1334000000	1270000000	1283000000		0.002	296800000	290300000	290500000
	0.0039	1439000000	1544000000	1441000000		0.0039	1927790000	1912100000	2070170000		0.0039	1340000000	1312000000	1347000000		0.0039	1136000000	1194000000	1097000000
	0.0078	1905000000	2047000000	1895000000		0.0078	2080566000	2068590000	2028730000		0.0078	1946000000	1938000000	1978000000		0.0078	1293000000	1207000000	1234000000
	0.0156	1874000000	1904000000	1817000000		0.0156	2210310000	2128800000	1999585000		0.0156	2047000000	1874000000	1741000000		0.0156	1715000000	1706000000	1701000000
	0.0312	1639000000	1634000000	1749000000		0.0312	2026950000	2108600000	1990370000		0.0312	1804000000	1783000000	1802000000		0.0312	1728000000	1718000000	1760000000
	0.0625	1590900000	1605000000	1633000000		0.0625	1894894000	1828160000	1713920000		0.0625	1704000000	1729000000	1724000000		0.0625	1805000000	1752000000	1684000000
	0.125	1063000000	1011000000	1148000000		0.125	1596160000	1665130000	1858090000		0.125	1237000000	1201000000	1190000000		0.125	1775000000	1734000000	1684000000
	0.25	262000000	268100000	254900000		0.25	860000000	820000000	860000000		0.25	287500000	293800000	271400000		0.25	1961000000	1818000000	1880000000
	0.5	16210000	18350000	18870000		0.5	78688700	83488200	79043700		0.5	20110000	19380000	17370000		0.5	1932000000	1891000000	1968000000
