# Supplementary material for: Study on Enhancement Principle and Stabilization for the Luminol-H2O2-HRP Chemiluminescence System
Source: PLoS One. 2015 Jul 8;10(7):e0131193. doi: 10.1371/journal.pone.0131193 (PMC4495922; doi:10.1371/journal.pone.0131193)
Supplement: S5 Text — (XLS) [file pone.0131193.s005.xls]

## Sheet: Sheet1
	4-IMP in different concentrations of DMF
	DMF concentrations	the RUL values
	0.001	1812440000	1791650000	1827980000
	0.002	2125420000	1961490000	2248070000
	0.0039	1945530000	1846520000	1892790000
	0.0078	1868590000	1863580000	2198000000
	0.0156	1705220000	1730510000	2175290000
	0.0312	1961150000	2088900000	1855890000
	0.0625	2013000000	1949060000	1822000000
	0.125	1618070000	1830620000	1686500000
	0.25	1164930000	1194800000	1196415000
	0.5	36991800	38062100	39625000
