# Supplementary material for: Study on Enhancement Principle and Stabilization for the Luminol-H2O2-HRP Chemiluminescence System
Source: PLoS One. 2015 Jul 8;10(7):e0131193. doi: 10.1371/journal.pone.0131193 (PMC4495922; doi:10.1371/journal.pone.0131193)
Supplement: S6 Text — (XLS) [file pone.0131193.s006.xls]

## Sheet: Sheet1
		time(min)	the values
			1	2	3	4	5	6	7	8	9	10	11	12
			6.52	7.54	8.41	9.21	6.4	7.56	8.5	9.44	6.44	7.46	8.59	9.56
	2	0.833333	134720	1400350	2495460	3197110	473252	172495	4723330	1739220	229312	2766330	7884020	1729960
	3	1.25	468113	3562670	4973470	4669930	1849720	460651	6259330	2576440	995351	3421330	8985530	2256000
	4	1.66667	2801860	5164790	6897380	6155050	2902220	1115430	7635260	3682690	1547910	3929530	9931960	2700630
	5	2.08333	4512260	6413300	8459140	7532290	3327240	2142270	9041060	4692380	1854110	4408090	10744600	3088030
	6	2.5	5620220	7583590	9815890	9054510	3763520	3481760	9934500	5472750	2052780	4706060	11362900	3449060
	7	2.91667	6423740	8592820	10747100	10103600	3974710	4543440	10810300	7017410	2043160	4945730	11846100	3851790
	8	3.33333	7156250	9379260	11586300	11098200	4200120	5224940	11170800	7700060	2535820	4951180	11849800	4185130
	9	3.75	7950420	9975280	12340700	12052500	4370070	5852180	11967300	8706300	2614440	5245970	12343000	4610870
	10	4.16667	8285530	10318700	12927200	12790600	4504110	6227230	12606800	9564390	2494880	5357310	12750300	5009480
	11	4.58333	8711870	10786200	13431700	13485100	4630020	6598760	12846700	10217500	2826960	5369850	12774900	5336340
	12	5	8933740	11098400	13757700	13987600	4644580	6797240	13140200	10799900	2553970	6056090	12905600	5259780
	13	5.41667	9152240	11356300	14027700	14389000	4701650	8428180	13570800	11572900	2617090	5516040	13194200	6072040
	14	5.83333	9320280	11547600	14248400	14723400	4747520	7123340	13127100	11652100	2595360	5282810	12635500	6216910
	15	6.25	9364560	11716700	14397300	15018400	4644720	7024810	13511400	12289400	2575270	5359480	12867600	6593370
	16	6.66667	9466390	11825800	14522700	15252200	4683480	7178810	13602100	12622700	2605880	5387260	12864200	6899910
	17	7.08333	9436620	11910600	14580400	15428800	4657360	7213300	13886800	13156700	2588960	5438880	13054400	7170600
	18	7.5	9539660	11943100	14629700	15555100	5066700	7369840	13944400	13456000	2596120	5438010	13062700	7573810
	19	7.91667	9544760	11957100	14632500	15651100	4740910	7010930	13501300	13342600	2661660	5214260	12599600	7527160
	20	8.33333	9509580	11947900	14609800	15690100	4585270	7237740	13942400	13928300	2547770	5373490	12961900	7861820
	21	8.75	9473430	11925600	14572500	15725100	4610220	6992630	13009800	13332800	2729560	4964380	12041900	8025780
	22	9.16667	9468210	11878500	14506100	15714200	5318630	7195100	13881500	14252900	2567340	5272220	12839000	8190910
	23	9.58333	9917330	11834200	14459200	15715400	4566750	7082650	13617300	14166300	2587180	5120270	12561200	8022160
	24	10	9314950	11758800	14382300	15691300	4557730	7103500	13790200	14429800	2509910	5175560	12687900	8515580
	25	10.4167	9257970	11698900	14311100	15647800	4359130	7171890	13925500	14687900	2516950	5218220	12799100	8701590
	26	10.8333	9139760	11626900	14220100	15593200	4397380	7141440	13857100	14732900	2485180	5200940	12721600	8775090
	27	11.25	9130240	11553500	14116500	15508000	4407190	7132090	13805400	14743300	2456420	5138390	12627000	8938030
	28	11.6667	9046700	11473300	14022500	15439700	4760990	6967130	13722300	14745200	2455700	5101010	12536900	8859430
	29	12.0833	9029960	11390900	13919600	15370500	4641520	6914540	12796500	13915100	2485680	4798790	11634500	8527300
	30	12.5	8910470	11293600	13789700	15248500	4217190	6953130	13545700	14674900	2386850	4991330	12283400	9029200
	31	12.9167	8711890	11201200	13669900	15148300	4198280	6940960	13425600	14664400	2363490	4942320	12179800	9066630
	32	13.3333	9289640	11099800	13539000	15018500	4150700	6549310	12716300	13992700	2323200	4633280	11523400	8679900
	33	13.75	8651910	10986300	13389200	14893800	4085880	7006050	13195000	14493900	2297680	4802000	11983700	9120870
	34	14.1667	8594470	10907500	13282200	14804400	4122650	6599750	12908800	14233100	2307320	4728440	11700200	8991560
	35	14.5833	8474940	10811700	13157400	14710800	4084810	6825500	13013900	14380200	2252100	4713990	11796600	9009680
	36	15	8431910	10718100	13026500	14568800	3789220	6612060	12522000	13893000	2226800	4529580	11345900	8805820
	37	15.4167	8253870	10611700	12881700	14412000	3928270	6457070	12587800	13987600	2195590	4517680	11412700	8830230
	38	15.8333	8149690	10515200	12759600	14295000	3809550	6367000	12490800	13900400	2149340	4549370	11302300	8978260
	39	16.25	7857150	10415000	12628800	14188100	3858320	6419280	12579900	14020300	2176900	4545510	11374300	9009490
	40	16.6667	7993460	10331600	12492200	14043700	4438010	6333370	12297200	13732600	2101080	4391490	11104400	8871760
	41	17.0833	8119540	10239800	12382000	13927600	3748840	6315950	12385700	13827500	2081820	4407200	11159100	8902570
	42	17.5	8108460	10150100	12251500	13942700	3751400	6323530	12442500	13924800	2087520	4423530	11164400	11136200
	43	17.9167	7664310	10061000	12127600	13837000	3708190	6182490	11811900	13268500	2068780	4478320	10528700	8596550
	44	18.3333	7517780	9944440	11961200	13525500	3578720	5918850	12038200	13523000	2007440	4262910	10675700	8823710
	45	18.75	7281700	9865890	11852500	13407000	3533680	6095150	11777100	12373800	1976220	4386080	10375400	8932840
	46	19.1667	7507600	10057600	11700200	13257400	3526820	5998630	11662700	13187300	1962520	4210600	10311000	8626620
	47	19.5833	7296220	9931370	11583500	13163800	3466380	5753090	11741700	13279200	1940970	4132510	10431400	8635200
	48	20	7311290	9758370	11475100	13059400	3772110	5763330	11499200	13001900	1908800	4048830	10231700	9551670
	49	20.4167	7250550	9621600	11366300	12927000	3378720	5650490	10658400	12175600	2041700	3722240	9467540	10124500
	50	20.8333	7504900	9652940	11239300	12796900	3395410	5801190	11490200	12963500	1857970	4018990	10178400	8319240
	51	21.25	7111280	9676390	11190500	12735500	3331670	5731370	11451300	12985900	1945150	3991070	10160800	8420760
	52	21.6667	6969350	9530420	11081200	12638100	3278300	5648410	11023500	12566500	1855280	3888560	10024600	8223620
	53	22.0833	6909750	9427940	10881000	12425800	3172470	5594650	11021600	12538900	1801020	3825200	9833610	8150950
	54	22.5	6867640	9404050	10848300	12391000	2988600	5623870	11006900	12552500	1811160	3823650	9791020	8214950
	55	22.9167	6730760	9272490	10666600	12182400	3186820	5657320	10997800	12535600	1753050	3969060	9841460	8123770
	56	23.3333	6680050	8976000	10582000	12202200	3167940	5526890	11062500	12611500	1752260	3796780	9883650	8313340
	57	23.75	6392900	9088400	10437600	11935200	3043210	5420090	10799400	12328400	1647020	3701530	9639670	7975590
	58	24.1667	6316990	9076540	10327600	11823600	3004010	5248980	10372100	11916400	1694170	3652260	9423350	7794950
	59	24.5833	6447110	8947490	10216700	11705400	2972130	5315200	10582700	12153400	1680860	3669260	9628650	7832320
	60	25	6394690	8939050	10127100	11602400	2962390	5404750	10503100	12072800	1646790	3606000	9484880	7716610
	61	25.4167	6322310	8850270	10023900	11464800	2915730	5866200	10401200	11986400	1658830	3540760	9268650	7689730
	62	25.8333	6225350	8745490	10339900	11319400	2864260	5173020	10300000	11883200	1626780	3539110	9209750	7689100
	63	26.25	5936710	8806960	9820660	11260900	2854430	5120140	10220300	11796400	1592150	3492400	8821950	7584700
	64	26.6667	6090560	8305070	9717780	11131200	2854380	4997500	9974020	11538100	1549670	3419140	8896840	7435560
	65	27.0833	6015280	8553590	9784680	10964600	2768840	4995980	9878110	11428500	1549700	3193800	8706310	7289600
	66	27.5	5953940	8563980	9506990	10889500	2799870	5006480	9791520	11143200	1534150	3315140	8815700	7140440
	67	27.9167	5891330	8449260	9581720	10816000	2689890	5010420	10032700	11427500	1524570	3407460	8522420	7249530
	68	28.3333	5837290	8366000	9497390	10624700	2696030	4944210	9938120	11262700	1561940	3333250	8570070	7260320
	69	28.75	5853500	9272100	9433240	10519300	2633450	4910380	9859300	11180900	1466790	3273890	8499300	7125920
	70	29.1667	5688410	8265890	9331700	10469700	2615500	4899360	9910840	11161400	1761830	3268730	8554300	7778180
	71	29.5833	5631960	8297050	9265330	10272900	2597510	4872630	9746780	11045900	1451320	3209460	8524110	7056050
	72	30	5196100	8102350	9092250	10196200	2538240	4785430	9404830	10712300	1413580	3133440	8276810	6711730
	73	30.4167	5455380	8070160	8999940	10092100	2528630	4685220	9168120	10460000	1414830	3076280	8364980	6680810
	74	30.8333	5401150	8016380	8689110	9994990	2475950	4629770	9584970	10636000	1416670	3137720	8185320	6726520
	75	31.25	5343590	8027510	8923870	9973450	2471120	4651430	9295940	10627200	1392270	3150490	7916860	6644960
	76	31.6667	5497830	8005420	8880730	9991930	2451150	4730600	9419360	10681400	1465510	3128330	8289820	6666240
	77	32.0833	5246260	7829710	8732750	10020700	2442990	4591560	9036650	10298300	1362130	3367260	7933170	6559680
	78	32.5	5302600	7750700	8971520	12174900	2393740	4448140	9163870	10291500	1326030	3003210	7945470	6431350
	79	32.9167	5087190	8067300	8790420	9642000	2347590	4739790	9015470	10190500	1235200	2979090	7867930	6366550
	80	33.3333	5017820	7599540	8496620	9857320	2323770	4409200	8938260	10103900	1308690	2938030	7813140	6397090
	81	33.75	5380100	7444250	8397570	9582190	2312780	4390890	8647510	10205800	1291660	3154900	7749610	6350630
	82	34.1667	4697920	7236120	7927400	9038090	2185800	4184330	8409400	9649180	1315300	2753960	7220400	6014990
	83	34.5833	4876260	7464050	8132590	9082260	2251790	4243110	8503870	9957250	1253040	2823540	7411510	6057540
	84	35	4915580	7889730	8077700	9587880	2088000	4217330	8524950	9804790	1242420	2876140	7534760	6028030
	85	35.4167	4771210	7408670	8266610	9222940	2215750	4222440	8457280	10005500	1235330	2817300	7438200	6071920
	86	35.8333	4684920	7299400	7917780	8856530	2154520	4213730	8331890	9527820	1215920	2751770	7327010	5869890
	87	36.25	4690650	7224430	8039990	9041820	2162690	3996190	8325290	9726890	1212320	2788240	7440920	5914230
	88	36.6667	4603870	8178160	7824630	8870700	2119640	4167290	8586100	9342800	1177070	2684160	7052900	5517360
	89	37.0833	4561730	7239780	7756320	8862960	2175200	4101950	8076090	9322010	1174140	2745210	6995810	5600210
	90	37.5	4511130	7106170	7677960	9005810	2086270	4051300	8057310	9419090	1147530	2679120	7027940	5608040
	91	37.9167	4507270	7021800	7546820	8733650	2046880	4024970	7825550	9069670	1159450	2557110	6675000	5402790
	92	38.3333	4360260	7191530	7469770	8555990	2016840	3969680	7931260	9235740	1120370	2670510	6771950	5446630
	93	38.75	4508520	6932420	7531470	8574950	2094250	4003190	8109350	9331610	1122800	2776160	6768440	5412490
	94	39.1667	4430700	6829140	7429770	7263010	2002610	3932390	7916520	10701600	1144190	2598360	6723530	5430700
	95	39.5833	4340120	6909010	7853700	8534400	2007250	4183960	7880700	9291240	1109020	2672000	6729340	5437680
	96	40	4209330	6814740	7356710	8416640	1959250	3893310	8194600	9050770	1082880	2568690	6615030	5275910
	97	40.4167	4121900	6740800	7158940	8339530	1941450	3845050	7670360	8929440	1076910	2582430	6494400	5679060
	98	40.8333	4451190	6759240	7085140	8103670	1916600	3755840	7835270	8720040	906566	2279320	6235760	5302750
	99	41.25	4069230	6685660	7041460	8285160	1911860	3815140	7631830	8933750	1056120	2520030	6352510	5181220
	100	41.6667	4011570	6553750	6965570	8033140	1860130	3745610	6359990	8717090	1076830	2477320	6233190	5014010
	101	42.0833	3975810	6560320	6845230	7986490	1802280	3704620	7167980	8515960	1021430	2422050	6082590	4937930
	102	42.5	3875510	6527560	6912500	9680690	1841310	3646210	7292180	8472870	1085160	2428270	5938960	4896760
	103	42.9167	3894140	6468520	6820690	7890020	1811040	3659880	7586510	8448140	1009520	2977460	5947720	4891190
	104	43.3333	3939280	6487210	6756750	7944020	1809290	3661590	7324990	8609030	1009560	2395780	5955270	4850150
	105	43.75	3819460	6358510	6712390	7418190	1757520	3531670	7061080	8438360	981813	2333760	5728710	4876160
