# Supplementary material for: Study on Enhancement Principle and Stabilization for the Luminol-H2O2-HRP Chemiluminescence System
Source: PLoS One. 2015 Jul 8;10(7):e0131193. doi: 10.1371/journal.pone.0131193 (PMC4495922; doi:10.1371/journal.pone.0131193)
Supplement: S8 Text — (XLS) [file pone.0131193.s008.xls]

## Sheet: Sheet1
			0	0.15mmol/L	0.3mmol/L	0.6mmol/L	1.2mmol/L	2.4mmol/L	4.8mmol/L
	2	0.833333	1038.05	25313300	34910100	45356400	40556100	31857700	24115500
	3	1.25	1102.05	27832200	38731000	49753400	45077400	33230900	24093500
	4	1.66667	1138.06	29290200	41440200	52803900	48243500	33766300	22839100
	5	2.08333	1206.07	29391700	41833100	53508700	49124300	33930500	23148000
	6	2.5	1260.07	29238000	41829200	53599000	49457400	34065200	23056200
	7	2.91667	1260.07	28988400	41616100	53448500	49540100	34099100	22937900
	8	3.33333	1414.09	28655700	41304300	53174700	49466100	34029700	22798600
	9	3.75	2166.21	28212100	40795700	52627500	49141700	33828000	22584900
	10	4.16667	1430.09	27837300	40334200	52145300	48825300	33701000	22413700
	11	4.58333	1262.07	27459600	39869400	51642700	48409600	33496500	22212500
	12	5	1268.07	27025900	39319100	51029600	47966600	33258500	22070400
	13	5.41667	1286.07	26642800	38858100	50459100	47563400	33062500	21877900
	14	5.83333	1248.07	26262600	38335000	49880200	47070500	32805900	21684200
	15	6.25	1264.07	25865500	37803500	49285900	46556400	32530800	21483100
	16	6.66667	1136.06	25461600	37299600	48635900	46001300	32203200	21304300
	17	7.08333	1022.05	25071200	36778800	48039100	45496400	31925600	21124500
	18	7.5	1130.06	24711600	36298600	47457500	45007700	31664500	20947900
	19	7.91667	978.043	24329600	35758500	46825700	44409800	31323700	20757700
	20	8.33333	1096.05	23964300	35277900	46244000	43902200	31041900	20585700
	21	8.75	974.043	23622500	34820400	45678100	43400200	30757200	20419100
	22	9.16667	942.04	23265300	34308400	45074300	42836500	30404100	19976100
	23	9.58333	926.039	22827000	33692200	44313700	42094400	29968600	19978200
	24	10	840.032	21873200	32350700	42684600	40647100	29043700	19507400
	25	10.4167	788.028	21550300	31911900	42117300	40120300	28775100	19118500
	26	10.8333	864.034	21211500	31429800	41543000	39562600	28448700	19147300
	27	11.25	856.033	20932000	31021800	41036800	39103500	28170700	18999700
	28	11.6667	780.027	20621900	30595400	40497700	38600800	27853100	18842500
	29	12.0833	764.026	20331900	30178700	39997300	38139800	27578000	18699500
	30	12.5	732.024	20048700	29783200	39504800	37667500	27317000	18559000
	31	12.9167	736.024	19781100	29370300	38972100	37225700	27034400	18379800
	32	13.3333	688.021	19528400	29007700	38546800	36742300	26767200	18214000
	33	13.75	708.023	19277900	28633500	38025000	36310300	26495300	18066800
	34	14.1667	722.023	19019500	28288300	37642100	35888900	26224300	17692300
	35	14.5833	646.019	18733100	27849000	37101300	35330500	25851200	17471800
	36	15	726.024	18469300	27466300	36570900	34832800	25479900	17454300
	37	15.4167	722.023	18220400	27095200	36078000	34380100	25144200	17253400
	38	15.8333	630.018	17988900	26763200	35702600	34011400	24931900	17145000
	39	16.25	656.019	17747300	26384100	35249000	33557100	24660900	16987400
	40	16.6667	562.014	17546000	26087800	34839300	33156800	24438000	16825500
	41	17.0833	636.018	17336300	25778600	34442600	32769400	24227900	16672000
	42	17.5	584.015	17100700	25438000	34039400	32353500	23931600	16492500
	43	17.9167	702.022	16896300	25140500	33665500	31977700	23706200	16313600
	44	18.3333	622.017	16677900	24819600	33242700	31553000	23448700	16127100
	45	18.75	510.012	16469800	24498100	32836600	31148300	23168800	15978700
	46	19.1667	548.013	16265500	24172000	32476000	30769100	22916600	15865200
	47	19.5833	492.011	16072800	23907100	32098000	30412100	22694700	15733300
	48	20	588.016	15871400	23631500	31730300	30052100	22468300	15455200
	49	20.4167	602.016	15688600	23319900	31351100	29657300	22193200	15316700
