# Supplementary material for: Study on Enhancement Principle and Stabilization for the Luminol-H2O2-HRP Chemiluminescence System
Source: PLoS One. 2015 Jul 8;10(7):e0131193. doi: 10.1371/journal.pone.0131193 (PMC4495922; doi:10.1371/journal.pone.0131193)
Supplement: S9 Text — (XLS) [file pone.0131193.s009.xls]

## Sheet: Sheet1
			0mM	0.125mM	0.25mM	0.5mM	1mM	2mM	4mM	8mM
	2	0.733333	794615	3057290	7707910	12504800	17207400	18707400	17707400	18105800
	3	1.1	720571	3297760	8325030	13927900	19702600	21202600	20202600	20493000
	4	1.46667	709757	3463850	9108320	15288100	22184400	23684400	22684400	22828000
	5	1.83333	675041	3592790	9584480	16391900	24172600	25672600	24672600	24671200
	6	2.2	662997	4258310	9985800	17473500	25960400	27460400	26460400	26275400
	7	2.56667	635655	3825420	10555400	18476200	27548000	29048000	28048000	27732100
	8	2.93333	611587	3880290	10998500	19249500	28754300	30254300	29254300	28798600
	9	3.3	593130	3981510	11445600	19961700	29793300	31293300	30293300	29750700
	10	3.66667	590516	4030590	11819600	20531400	30609400	32109400	31109400	30465000
	11	4.03333	576415	4079830	12158300	21055800	31325800	32825800	31825800	31053700
	12	4.4	575578	4134490	12459900	21512100	31952300	33452300	32452300	31611800
	13	4.76667	556067	4172620	12767200	21936400	32535800	34035800	33035800	32037500
	14	5.13333	539214	4259460	12974700	22232000	32895500	34295500	33395500	32294800
	15	5.5	567102	4429050	13176900	22490300	33243100	34643100	33743100	32479000
	16	5.86667	526063	4291790	13358600	22720400	33488500	34888500	33988500	32611900
	17	6.23333	588874	4320160	13522400	22948000	33671800	35071800	34171800	32662600
	18	6.6	508274	4356940	13663700	23118400	33894000	35194000	34294000	32640800
	19	6.96667	490773	4440160	13781300	23242100	33945700	35245700	34345700	32577400
	20	7.33333	489201	4394700	13902200	23396600	33975300	35275300	34375300	32447100
	21	7.7	479398	4429480	14002700	23499800	33889600	35189600	34289600	32226900
	22	8.06667	475756	4490460	14086300	23542000	33835900	35135900	34235900	32072400
	23	8.43333	464113	4708580	14152300	23568000	33745600	35045600	34145600	31886700
	24	8.8	452186	4449740	14197400	23625000	33624300	34924300	34024300	31657500
	25	9.16667	453666	4495910	14251700	23611600	33452900	34752900	33852900	31443600
	26	9.53333	443987	4375580	14278200	23580700	33269600	34569600	33669600	31160300
	27	9.9	436613	4580710	14307600	23540700	33085900	34385900	33485900	30930800
	28	10.2667	408879	4521630	14318900	23466100	32849400	34149400	33249400	30592000
	29	10.6333	413998	4588920	14328600	23417500	32700200	34000200	33100200	30392200
	30	11	400185	4575140	14333000	23338500	32460300	33760300	32860300	30132400
	31	11.3667	398716	4566960	14329000	23271400	32280200	33580200	32680200	29883900
	32	11.7333	430840	4590780	14324500	23192500	32083400	33383400	32483400	29660500
	33	12.1	398030	4590230	14304600	23070000	31860900	33160900	32260900	29375000
	34	12.4667	382180	4651100	14270200	22945200	31558600	32858600	31958600	29103600
	35	12.8333	378987	4580490	14247800	22828600	31345100	32645100	31745100	28833200
	36	13.2	380986	4581880	14209900	22736400	31161300	32461300	31561300	28569500
	37	13.5667	362536	4780950	14194000	22622800	30933000	32233000	31333000	28345500
	38	13.9333	359741	4422240	14159900	22506800	30706600	32006600	31106600	28125300
	39	14.3	366579	4540120	14116600	22384800	30499400	31799400	30899400	27890400
	40	14.6667	369863	4541670	14068000	22241800	30225300	31525300	30625300	27568000
	41	15.0333	353970	4537740	13988200	22071900	29961600	31261600	30361600	27303600
	42	15.4	355491	5294950	13953400	21975300	29763200	31063200	30163200	27103300
	43	15.7667	349258	4524160	13878500	21809700	29470900	30770900	29870900	26787300
	44	16.1333	351227	4512650	13848000	21685900	29281400	30581400	29681400	26565500
	45	16.5	341663	4575810	13767600	21523400	28979700	30279700	29379700	25940900
	46	16.8667	339418	4437950	13696500	21338000	28720900	30020900	29120900	25997100
	47	17.2333	339418	4453750	13696501	20892600	27999200	29299200	28399200	25264500
	48	17.6	349258	4453750	13696502	20892600	27999200	29299200	28399201	25264501
	49	17.9667	351227	4453750	13696503	20892600	27999200	29299200	28399202	25264502
	50	18.3333	341663	4453750	13696504	20892600	27999200	29299200	28399203	25264503
	HIOP
		4mM	2mM	1mM	0.5mM	0.25mM	0.125mM
	1	49882700	6849170	4416680	2012400	811264	101376
	2	64220900	10732500	6457380	2757580	1093720	104727
	3	70922800	15012400	8917800	3421380	1295230	113054
	4	74005800	18918400	11370800	4112760	1411390	117140
	5	75565100	22381000	14317400	4939580	1639320	121212
	6	76157100	24678900	16935200	5939460	1817960	132578
	7	76208000	26221200	19113800	7133200	1996170	136074
	8	75958300	27139000	20693100	8466030	2897390	145898
	9	75555800	27620900	21693100	9509360	2446170	148105
	10	74973600	27870200	22414400	10735800	2596620	138188
	11	74335000	27963300	22873600	11860900	2866180	156730
	12	73625500	27945200	23129600	12780500	3122610	162540
	13	72897500	27833600	23267400	13515700	3426700	166119
	14	72172400	27702700	23308600	14019500	3759250	174061
	15	71486300	27541600	23307500	14391400	4021320	179004
	16	70730500	27317100	23257700	14660300	4347010	190760
	17	70046900	27105800	23173300	14838600	4662850	189956
	18	69291200	26882300	23081500	14964900	4992370	195356
	19	68593500	26661000	22979000	15046600	5245400	202767
	20	67891700	26455700	22865100	15087300	5512350	204586
	21	67190700	26198500	22699000	15089000	5659840	209704
	22	66452200	25921700	22553500	14916600	5804190	223520
	23	65759800	25702300	22410300	15033000	5977330	218901
	24	64960300	25404600	22218200	14956600	6142570	226128
	25	64272500	25154600	22037300	14889700	6229250	229710
	26	63610300	24899000	21864700	14819800	6277360	232546
	27	62868300	24627000	21649900	14561000	6464630	236864
	28	62231500	24377800	21471700	14609300	6098450	242250
	29	61533900	24126000	21280800	14535200	6354010	245795
	30	60858700	23841500	21069800	14415800	6281890	247936
	31	60231700	23595100	20912300	14182800	6218040	257850
	32	59579200	23360100	20710500	14202000	6553980	262490
	33	58980100	23107200	20525900	14120300	6227790	256920
	34	58300500	22890000	20353600	13871000	6102230	265826
	35	57744100	22627900	20164200	13899100	6107060	269997
	36	57156400	22391000	19994300	13663800	5945460	271720
	37	56561500	22157700	19803800	13696000	6288200	273979
	38	56685600	21928800	19633500	13581900	6047450	275549
	39	56103000	21699600	19450500	13321600	5938860	288372
	4-BOP
		4mM	2mM	1mM	0.5mM	0.25mM	0.125mM
	1	846526	2950390	10751800	18607300	20877100	78472100
	2	869276	3131850	13445500	21781900	23409600	79301200
	3	915660	3570340	15464200	23863700	24949700	80548700
	4	958281	4060470	16380800	24575800	25370400	80319500
	5	968564	4365090	16908400	24925500	25507500	78885800
	6	986083	4637600	17237900	25105100	25565100	78459200
	7	1033580	4864370	17461400	25192300	25575500	77938500
	8	1039590	5068020	17615200	25202400	25567200	78372000
	9	1070540	5199930	17692000	25183300	25553500	77817800
	10	1091080	5066980	17807200	25162000	25467000	77276200
	11	1173120	5288330	17869700	25110900	25449200	76787200
	12	1146080	5443100	17893300	25029200	25372300	75221800
	13	1169410	5419960	17906800	24930600	25265200	74517100
	14	1189940	5463690	17914200	24855300	25116300	75076400
	15	1208710	5540380	17886100	24768100	24975200	73541000
	16	1221680	5611770	17856900	24663300	24846400	70843600
	17	1256300	5530080	17809100	24519100	24639400	73319500
	18	1267430	5274220	17814700	24409500	24490500	72768800
	19	1268480	5527040	17709800	24256000	24306000	71239100
	20	1277150	5861040	17661600	24137400	24151700	71601200
	21	1287780	5582350	17612100	24022500	23994700	71111300
	22	1281080	5608000	17534600	23871600	23819000	66451300
	23	1284230	5478500	17396200	23617500	23477100	68726200
	24	1294880	5562630	17317400	23515200	23291500	68239000
	25	1260980	5531050	17227900	23374900	23092900	68677900
	26	1267330	5523140	17141400	23244000	22916500	68148300
	27	1262630	5575740	17076300	23092600	22729900	65769300
	28	1254280	5477290	17003900	22975300	22608400	67122700
	29	1243670	5505190	16944300	22861700	22520000	66736400
	30	1285270	5487230	16875200	22718100	22400300	66259200
	31	1238570	5390370	16799800	22566400	22280700	65785500
	32	1224220	5398000	16682300	22448500	22145500	64507500
	33	1258050	5335680	16624900	22331400	22024900	64077600
	34	1215920	5306780	16547000	22208800	21921600	63669200
	35	1212600	5653670	16483400	22082900	21782700	64015600
	36	1204410	5321880	16384800	21923800	21632600	63578400
	37	1189870	5344670	16303700	21806200	21492100	63046100
	38	1187220	5299060	16197000	21690600	21363000	62693600
	39	1179510	5259760	16114800	21536000	21177700	62191700
	40	1163790	5292670	16023000	21428700	21030400	61800100
	41	1158290	5254780	15928800	21307900	20895800	61420500
	42	1121220	5209890	15855600	21180900	20775600	60245300
	43	1143870	5412060	15762200	21071000	20657800	60636600
	44	1124490	5213470	15676800	20937600	20529700	60210900
	45	1131420	5137050	15575000	20815700	20395400	59746800
	46	1100210	5111040	15524700	20695800	20298000	59449600
	4-IMP
		0.125mM	0.25mM	0.5mM	1mM	2mM	4mM	8mM
	1	9025180	26882700	60916400	100642000	99220800	445972000	1224770000
	2	12689500	34433400	69432500	109415000	107810000	447023000	1295320000
	3	15497900	38186200	73407100	112511000	111218000	438131000	1256050000
	4	18403400	41336900	75738500	113254000	112813000	417161000	1180530000
	5	19579000	42356300	75928400	112457000	112024000	402283000	1136250000
	6	20358500	42928800	75791700	111555000	111052000	377613000	1101270000
	7	20898600	43136700	75277500	110415000	109867000	355018000	988350000
	8	21375300	43140400	74566000	108988000	108362000	360047000	1028740000
	9	21621000	43116100	74028400	107808000	107170000	332175000	974337000
	10	21821500	42841000	73081000	106196000	105405000	333862000	956419000
	11	21934200	42609000	72245100	104804000	104062000	309181000	890808000
	12	21913600	42193100	71301600	103149000	102350000	313365000	902282000
	13	21916400	41905300	70568600	101862000	101012000	297478000	844081000
	14	21868200	41508700	69608500	100399000	99438600	293952000	794289000
	15	21769400	41073700	68680500	98925500	97980100	285449000	797402000
	16	21655100	40656400	67782400	97562500	96520100	269989000	752793000
	17	21491600	40154600	66809000	95866000	94844000	266925000	749957000
	18	21358200	39783700	65955700	94536800	93506800	249251000	676779000
	19	21167900	39315800	64929000	93005800	91859300	241578000	646637000
	20	20918000	38655700	63749100	91127300	90018100	243267000	642570000
	21	19581800	36125000	59389100	84623800	83630100	216698000	564583000
	22	20400900	37498800	61575400	87855200	86620000	218896000	549143000
	23	20200400	37059700	60661900	86415100	85203000	221253000	563191000
	24	16711600	36574100	59788100	85125700	83851900	211819000	520940000
	25	19874800	36225500	59078900	84064900	82719600	203500000	489934000
	26	19548900	35581700	58004100	82443600	81112900	201769000	462415000
	27	19354500	35196800	57171500	81272200	79918400	197038000	439380000
	28	19072900	34667200	56866100	79773500	78301400	194697000	437697000
